# Supplementary material for: Burden of ischemic stroke attributable to a high red meat diet in China, 1990–2019: analysis based on the 2019 Global Burden of Disease Study
Source: Front Nutr. 2024 Jun 6;11:1384023. doi: 10.3389/fnut.2024.1384023 (PMC11191671; doi:10.3389/fnut.2024.1384023)
Supplement: Supplementary file 1 [file Table_1.XLSX]

## Sheet: Sheet1
		Overall					Male					Female
		Segment	Period	APC (95% CI)	P-value		Segment	Period	APC (95% CI)	P-value		Segment	Period	APC (95% CI)	P-value
	DALYs
		1	1990-1997	0.5_x000D_ (0.34, 0.67)	0		1	1990-1998	0.92_x000D_ (0.76, 1.08)	0		1	1990-1997	0.24_x000D_ (-0.03, 0.51)	0.079
		2	1997-2004	2.92_x000D_ (2.72, 3.12)	0		2	1998-2004	3.15_x000D_ (2.85, 3.45)	0		2	1997-2004	2.9_x000D_ (2.58, 3.22)	0
		3	2004-2007	-0.31_x000D_ (-1.38, 0.78)	0.552		3	2004-2007	0.13_x000D_ (-1.09, 1.36)	0.822		3	2004-2007	-0.94_x000D_ (-2.61, 0.75)	0.255
		4	2007-2011	2.8_x000D_ (2.28, 3.32)	0		4	2007-2011	4.04_x000D_ (3.44, 4.63)	0		4	2007-2010	1.53_x000D_ (-0.09, 3.18)	0.062
		5	2011-2017	1.06_x000D_ (0.84, 1.27)	0		5	2011-2016	1.49_x000D_ (1.13, 1.85)	0		5	2010-2019	0.82_x000D_ (0.68, 0.96)	0
		6	2017-2019	0.1_x000D_ (-0.84, 1.06)	0.817		6	2016-2019	-0.26_x000D_ (-0.81, 0.29)	0.323			——	——
		AAPC		1.4_x000D_ (1.25, 1.55)					1.69_x000D_ (1.52, 1.87)					1.07_x000D_ (0.82, 1.31)
	Deaths
		1	1990-1997	0.88_x000D_ (0.65, 1.1)	0		1	1990-1997	1.12_x000D_ (0.9, 1.34)	0		1	1990-1997	0.47_x000D_ (0.17, 0.77)	0.005
		2	1997-2004	3.25_x000D_ (2.97, 3.52)	0		2	1997-2004	3.07_x000D_ (2.81, 3.33)	0		2	1997-2004	3.44_x000D_ (3.07, 3.8)	0
		3	2004-2007	-1_x000D_ (-2.45, 0.47)	0.167		3	2004-2007	0.01_x000D_ (-1.39, 1.42)	0.99		3	2004-2007	-1.95_x000D_ (-3.84, -0.03)	0.047
		4	2007-2011	2.96_x000D_ (2.23, 3.68)	0		4	2007-2011	4.45_x000D_ (3.75, 5.15)	0		4	2007-2011	1.37_x000D_ (0.42, 2.33)	0.008
		5	2011-2019	0.17_x000D_ (0.02, 0.32)	0.028		5	2011-2015	1.24_x000D_ (0.57, 1.92)	0.001		5	2011-2015	-1.02_x000D_ (-1.91, -0.12)	0.03
			——	——			6	2015-2019	-0.65_x000D_ (-1.07, -0.23)	0.005		6	2015-2019	0.72_x000D_ (0.13, 1.31)	0.021
		AAPC		1.33_x000D_ (1.14, 1.53)					1.69_x000D_ (1.49, 1.9)					0.87_x000D_ (0.6, 1.15)
	measure	location	sex	cause			rei	joinpoint	Segment			Segment.Start	Segment.End	APC	APC_LCI	APC_UCI	Significant_indicator	Test.Statistic	P.Value	APC_95CI	age
1	DALYs	China	Both	Ischemic stroke			Diet high in red meat	5	0			1990	1997	0.5044	0.335	0.6741	1	6.4446	0	0.5_x000D_ (0.34, 0.67)	Age-standardized	1990-1997
2	DALYs	China	Both	Ischemic stroke			Diet high in red meat	5	1			1997	2004	2.9225	2.7207	3.1246	1	31.7163	0	2.92_x000D_ (2.72, 3.12)	Age-standardized	1997-2004
3	DALYs	China	Both	Ischemic stroke			Diet high in red meat	5	2			2004	2007	-0.3051	-1.3759	0.7774	0	-0.6112	0.552	-0.31_x000D_ (-1.38, 0.78)	Age-standardized	2004-2007
4	DALYs	China	Both	Ischemic stroke			Diet high in red meat	5	3			2007	2011	2.7972	2.2759	3.3211	1	11.7232	0	2.8_x000D_ (2.28, 3.32)	Age-standardized	2007-2011
5	DALYs	China	Both	Ischemic stroke			Diet high in red meat	5	4			2011	2017	1.0586	0.8431	1.2746	1	10.6567	0	1.06_x000D_ (0.84, 1.27)	Age-standardized	2011-2017
6	DALYs	China	Both	Ischemic stroke			Diet high in red meat	5	5			2017	2019	0.1038	-0.8422	1.0588	0	0.236	0.817	0.1_x000D_ (-0.84, 1.06)	Age-standardized	2017-2019
7	DALYs	China	Female	Ischemic stroke			Diet high in red meat	4	0			1990	1997	0.2387	-0.0306	0.5088	0	1.8787	0.079	0.24_x000D_ (-0.03, 0.51)	Age-standardized	1990-1997
8	DALYs	China	Female	Ischemic stroke			Diet high in red meat	4	1			1997	2004	2.8997	2.5834	3.2171	1	19.6793	0	2.9_x000D_ (2.58, 3.22)	Age-standardized	1997-2004
9	DALYs	China	Female	Ischemic stroke			Diet high in red meat	4	2			2004	2007	-0.9405	-2.6069	0.7545	0	-1.1807	0.255	-0.94_x000D_ (-2.61, 0.75)	Age-standardized	2004-2007
10	DALYs	China	Female	Ischemic stroke			Diet high in red meat	4	3			2007	2010	1.5343	-0.0855	3.1803	0	2.0072	0.062	1.53_x000D_ (-0.09, 3.18)	Age-standardized	2007-2010
11	DALYs	China	Female	Ischemic stroke			Diet high in red meat	4	4			2010	2019	0.8194	0.6776	0.9614	1	12.2915	0	0.82_x000D_ (0.68, 0.96)	Age-standardized	2010-2019
12	DALYs	China	Male	Ischemic stroke			Diet high in red meat	5	0			1990	1998	0.917	0.7585	1.0758	1	12.5459	0	0.92_x000D_ (0.76, 1.08)	Age-standardized	1990-1998
13	DALYs	China	Male	Ischemic stroke			Diet high in red meat	5	1			1998	2004	3.1495	2.8513	3.4486	1	23.1364	0	3.15_x000D_ (2.85, 3.45)	Age-standardized	1998-2004
14	DALYs	China	Male	Ischemic stroke			Diet high in red meat	5	2			2004	2007	0.1305	-1.0883	1.3643	0	0.23	0.822	0.13_x000D_ (-1.09, 1.36)	Age-standardized	2004-2007
15	DALYs	China	Male	Ischemic stroke			Diet high in red meat	5	3			2007	2011	4.037	3.4429	4.6344	1	14.9306	0	4.04_x000D_ (3.44, 4.63)	Age-standardized	2007-2011
16	DALYs	China	Male	Ischemic stroke			Diet high in red meat	5	4			2011	2016	1.4897	1.133	1.8477	1	9.0721	0	1.49_x000D_ (1.13, 1.85)	Age-standardized	2011-2016
17	DALYs	China	Male	Ischemic stroke			Diet high in red meat	5	5			2016	2019	-0.2628	-0.8137	0.2911	0	-1.0266	0.323	-0.26_x000D_ (-0.81, 0.29)	Age-standardized	2016-2019
18	Deaths	China	Both	Ischemic stroke			Diet high in red meat	4	0			1990	1997	0.8755	0.6465	1.1049	1	8.1326	0	0.88_x000D_ (0.65, 1.1)	Age-standardized	1990-1997
19	Deaths	China	Both	Ischemic stroke			Diet high in red meat	4	1			1997	2004	3.2455	2.9722	3.5194	1	25.5509	0	3.25_x000D_ (2.97, 3.52)	Age-standardized	1997-2004
20	Deaths	China	Both	Ischemic stroke			Diet high in red meat	4	2			2004	2007	-1.0029	-2.4529	0.4688	0	-1.448	0.167	-1_x000D_ (-2.45, 0.47)	Age-standardized	2004-2007
21	Deaths	China	Both	Ischemic stroke			Diet high in red meat	4	3			2007	2011	2.9551	2.2325	3.6829	1	8.7653	0	2.96_x000D_ (2.23, 3.68)	Age-standardized	2007-2011
22	Deaths	China	Both	Ischemic stroke			Diet high in red meat	4	4			2011	2019	0.1691	0.0205	0.318	1	2.4122	0.028	0.17_x000D_ (0.02, 0.32)	Age-standardized	2011-2019
23	Deaths	China	Female	Ischemic stroke			Diet high in red meat	5	0			1990	1997	0.4714	0.1698	0.7738	1	3.3802	0.005	0.47_x000D_ (0.17, 0.77)	Age-standardized	1990-1997
24	Deaths	China	Female	Ischemic stroke			Diet high in red meat	5	1			1997	2004	3.4369	3.0741	3.801	1	20.777	0	3.44_x000D_ (3.07, 3.8)	Age-standardized	1997-2004
25	Deaths	China	Female	Ischemic stroke			Diet high in red meat	5	2			2004	2007	-1.9547	-3.8392	-0.0332	1	-2.1973	0.047	-1.95_x000D_ (-3.84, -0.03)	Age-standardized	2004-2007
26	Deaths	China	Female	Ischemic stroke			Diet high in red meat	5	3			2007	2011	1.3683	0.416	2.3296	1	3.1107	0.008	1.37_x000D_ (0.42, 2.33)	Age-standardized	2007-2011
27	Deaths	China	Female	Ischemic stroke			Diet high in red meat	5	4			2011	2015	-1.0203	-1.9145	-0.118	1	-2.4415	0.03	-1.02_x000D_ (-1.91, -0.12)	Age-standardized	2011-2015
28	Deaths	China	Female	Ischemic stroke			Diet high in red meat	5	5			2015	2019	0.7164	0.1283	1.3078	1	2.6336	0.021	0.72_x000D_ (0.13, 1.31)	Age-standardized	2015-2019
29	Deaths	China	Male	Ischemic stroke			Diet high in red meat	5	0			1990	1997	1.122	0.9014	1.3431	1	11.0366	0	1.12_x000D_ (0.9, 1.34)	Age-standardized	1990-1997
30	Deaths	China	Male	Ischemic stroke			Diet high in red meat	5	1			1997	2004	3.0679	2.8107	3.3257	1	26.1338	0	3.07_x000D_ (2.81, 3.33)	Age-standardized	1997-2004
31	Deaths	China	Male	Ischemic stroke			Diet high in red meat	5	2			2004	2007	0.008	-1.3879	1.4237	0	0.0123	0.99	0.01_x000D_ (-1.39, 1.42)	Age-standardized	2004-2007
32	Deaths	China	Male	Ischemic stroke			Diet high in red meat	5	3			2007	2011	4.4511	3.7542	5.1526	1	14.0547	0	4.45_x000D_ (3.75, 5.15)	Age-standardized	2007-2011
33	Deaths	China	Male	Ischemic stroke			Diet high in red meat	5	4			2011	2015	1.2431	0.5735	1.9171	1	4.022	0.001	1.24_x000D_ (0.57, 1.92)	Age-standardized	2011-2015
34	Deaths	China	Male	Ischemic stroke			Diet high in red meat	5	5			2015	2019	-0.6506	-1.0679	-0.2315	1	-3.3497	0.005	-0.65_x000D_ (-1.07, -0.23)	Age-standardized	2015-2019
	measure	location	sex	cause			rei	joinpoint	AAPC.Index			Start.Obs	End.Obs	AAPC	AAPC_LCI	AAPC_UCI	Significant_indicator	Test.Statistic	P.Value	AAPC_95CI	age
1	DALYs	China	Both	Ischemic stroke			Diet high in red meat	5	Full Range			1990	2019	1.4004	1.2479	1.5532	Yes	18.1049	0	1.4_x000D_ (1.25, 1.55)	Age-standardized
7	DALYs	China	Female	Ischemic stroke			Diet high in red meat	4	Full Range			1990	2019	1.0662	0.819	1.3139	Yes	8.4898	0	1.07_x000D_ (0.82, 1.31)	Age-standardized
13	DALYs	China	Male	Ischemic stroke			Diet high in red meat	5	Full Range			1990	2019	1.6947	1.5229	1.8668	Yes	19.4818	0	1.69_x000D_ (1.52, 1.87)	Age-standardized
19	Deaths	China	Both	Ischemic stroke			Diet high in red meat	4	Full Range			1990	2019	1.3342	1.1435	1.5253	Yes	13.7896	0	1.33_x000D_ (1.14, 1.53)	Age-standardized
25	Deaths	China	Female	Ischemic stroke			Diet high in red meat	5	Full Range			1990	2019	0.8732	0.5961	1.151	Yes	6.1956	0	0.87_x000D_ (0.6, 1.15)	Age-standardized
31	Deaths	China	Male	Ischemic stroke			Diet high in red meat	5	Full Range			1990	2019	1.6948	1.4932	1.8968	Yes	16.6007	0	1.69_x000D_ (1.49, 1.9)	Age-standardized

## Sheet: Sheet4
	Additional file 1 Joinpoint regression analysis of IS ASDR and ASMR attributable to high red meat diet in China, 1990-2019
		Overall					Male					Female
		Segment	Period	APC (95% CI)	P-value		Segment	Period	APC (95% CI)	P-value		Segment	Period	APC (95% CI)	P-value
	ASDR
		1	1990-1997	0.5_x000D_ (0.34, 0.67)	<0.001		1	1990-1998	0.92_x000D_ (0.76, 1.08)	<0.001		1	1990-1997	0.24_x000D_ (-0.03, 0.51)	0.079
		2	1997-2004	2.92_x000D_ (2.72, 3.12)	<0.001		2	1998-2004	3.15_x000D_ (2.85, 3.45)	<0.001		2	1997-2004	2.9_x000D_ (2.58, 3.22)	<0.001
		3	2004-2007	-0.31_x000D_ (-1.38, 0.78)	0.552		3	2004-2007	0.13_x000D_ (-1.09, 1.36)	0.822		3	2004-2007	-0.94_x000D_ (-2.61, 0.75)	0.255
		4	2007-2011	2.8_x000D_ (2.28, 3.32)	<0.001		4	2007-2011	4.04_x000D_ (3.44, 4.63)	<0.001		4	2007-2010	1.53_x000D_ (-0.09, 3.18)	0.062
		5	2011-2017	1.06_x000D_ (0.84, 1.27)	<0.001		5	2011-2016	1.49_x000D_ (1.13, 1.85)	<0.001		5	2010-2019	0.82_x000D_ (0.68, 0.96)	<0.001
		6	2017-2019	0.1_x000D_ (-0.84, 1.06)	0.817		6	2016-2019	-0.26_x000D_ (-0.81, 0.29)	0.323		6	——	——	——
		AAPC	1990-2019	1.4_x000D_ (1.25, 1.55)	<0.001		AAPC	1990-2019	1.69_x000D_ (1.52, 1.87)	<0.001		AAPC	1990-2019	1.07_x000D_ (0.82, 1.31)	<0.001
	ASMR
		1	1990-1997	0.88_x000D_ (0.65, 1.1)	<0.001		1	1990-1997	1.12_x000D_ (0.9, 1.34)	<0.001		1	1990-1997	0.47_x000D_ (0.17, 0.77)	0.005
		2	1997-2004	3.25_x000D_ (2.97, 3.52)	<0.001		2	1997-2004	3.07_x000D_ (2.81, 3.33)	<0.001		2	1997-2004	3.44_x000D_ (3.07, 3.8)	<0.001
		3	2004-2007	-1_x000D_ (-2.45, 0.47)	0.167		3	2004-2007	0.01_x000D_ (-1.39, 1.42)	0.99		3	2004-2007	-1.95_x000D_ (-3.84, -0.03)	0.047
		4	2007-2011	2.96_x000D_ (2.23, 3.68)	<0.001		4	2007-2011	4.45_x000D_ (3.75, 5.15)	<0.001		4	2007-2011	1.37_x000D_ (0.42, 2.33)	0.008
		5	2011-2019	0.17_x000D_ (0.02, 0.32)	0.028		5	2011-2015	1.24_x000D_ (0.57, 1.92)	0.001		5	2011-2015	-1.02_x000D_ (-1.91, -0.12)	0.03
		6	——	——	——		6	2015-2019	-0.65_x000D_ (-1.07, -0.23)	0.005		6	2015-2019	0.72_x000D_ (0.13, 1.31)	0.021
		AAPC	1990-2019	1.33_x000D_ (1.14, 1.53)	<0.001		AAPC	1990-2019	1.69_x000D_ (1.49, 1.9)	<0.001		AAPC	1990-2019	0.87_x000D_ (0.6, 1.15)	<0.001
	IS: ischemic stroke; ASMR: age-standardized mortality rates; ASDR: and age-standardized DALYs rates; DALYs: disability-adjusted life years.

## Sheet: Sheet2
	measure	location	sex	cause	rei	joinpoint	Segment	Segment.Start	Segment.End	APC	APC_LCI	APC_UCI	Significant_indicator	Test.Statistic	P.Value	APC_95CI	age
1	DALYs	China	Both	Ischemic stroke	Diet high in red meat	5	0	1990	1997	0.5044	0.335	0.6741	1	6.4446	0	0.5_x000D_ (0.34, 0.67)	Age-standardized	1990-1997
2	DALYs	China	Both	Ischemic stroke	Diet high in red meat	5	1	1997	2004	2.9225	2.7207	3.1246	1	31.7163	0	2.92_x000D_ (2.72, 3.12)	Age-standardized	1997-2004
3	DALYs	China	Both	Ischemic stroke	Diet high in red meat	5	2	2004	2007	-0.3051	-1.3759	0.7774	0	-0.6112	0.552	-0.31_x000D_ (-1.38, 0.78)	Age-standardized	2004-2007
4	DALYs	China	Both	Ischemic stroke	Diet high in red meat	5	3	2007	2011	2.7972	2.2759	3.3211	1	11.7232	0	2.8_x000D_ (2.28, 3.32)	Age-standardized	2007-2011
5	DALYs	China	Both	Ischemic stroke	Diet high in red meat	5	4	2011	2017	1.0586	0.8431	1.2746	1	10.6567	0	1.06_x000D_ (0.84, 1.27)	Age-standardized	2011-2017
6	DALYs	China	Both	Ischemic stroke	Diet high in red meat	5	5	2017	2019	0.1038	-0.8422	1.0588	0	0.236	0.817	0.1_x000D_ (-0.84, 1.06)	Age-standardized	2017-2019
7	DALYs	China	Female	Ischemic stroke	Diet high in red meat	4	0	1990	1997	0.2387	-0.0306	0.5088	0	1.8787	0.079	0.24_x000D_ (-0.03, 0.51)	Age-standardized	1990-1997
8	DALYs	China	Female	Ischemic stroke	Diet high in red meat	4	1	1997	2004	2.8997	2.5834	3.2171	1	19.6793	0	2.9_x000D_ (2.58, 3.22)	Age-standardized	1997-2004
9	DALYs	China	Female	Ischemic stroke	Diet high in red meat	4	2	2004	2007	-0.9405	-2.6069	0.7545	0	-1.1807	0.255	-0.94_x000D_ (-2.61, 0.75)	Age-standardized	2004-2007
10	DALYs	China	Female	Ischemic stroke	Diet high in red meat	4	3	2007	2010	1.5343	-0.0855	3.1803	0	2.0072	0.062	1.53_x000D_ (-0.09, 3.18)	Age-standardized	2007-2010
11	DALYs	China	Female	Ischemic stroke	Diet high in red meat	4	4	2010	2019	0.8194	0.6776	0.9614	1	12.2915	0	0.82_x000D_ (0.68, 0.96)	Age-standardized	2010-2019
12	DALYs	China	Male	Ischemic stroke	Diet high in red meat	5	0	1990	1998	0.917	0.7585	1.0758	1	12.5459	0	0.92_x000D_ (0.76, 1.08)	Age-standardized	1990-1998
13	DALYs	China	Male	Ischemic stroke	Diet high in red meat	5	1	1998	2004	3.1495	2.8513	3.4486	1	23.1364	0	3.15_x000D_ (2.85, 3.45)	Age-standardized	1998-2004
14	DALYs	China	Male	Ischemic stroke	Diet high in red meat	5	2	2004	2007	0.1305	-1.0883	1.3643	0	0.23	0.822	0.13_x000D_ (-1.09, 1.36)	Age-standardized	2004-2007
15	DALYs	China	Male	Ischemic stroke	Diet high in red meat	5	3	2007	2011	4.037	3.4429	4.6344	1	14.9306	0	4.04_x000D_ (3.44, 4.63)	Age-standardized	2007-2011
16	DALYs	China	Male	Ischemic stroke	Diet high in red meat	5	4	2011	2016	1.4897	1.133	1.8477	1	9.0721	0	1.49_x000D_ (1.13, 1.85)	Age-standardized	2011-2016
17	DALYs	China	Male	Ischemic stroke	Diet high in red meat	5	5	2016	2019	-0.2628	-0.8137	0.2911	0	-1.0266	0.323	-0.26_x000D_ (-0.81, 0.29)	Age-standardized	2016-2019
18	Deaths	China	Both	Ischemic stroke	Diet high in red meat	4	0	1990	1997	0.8755	0.6465	1.1049	1	8.1326	0	0.88_x000D_ (0.65, 1.1)	Age-standardized	1990-1997
19	Deaths	China	Both	Ischemic stroke	Diet high in red meat	4	1	1997	2004	3.2455	2.9722	3.5194	1	25.5509	0	3.25_x000D_ (2.97, 3.52)	Age-standardized	1997-2004
20	Deaths	China	Both	Ischemic stroke	Diet high in red meat	4	2	2004	2007	-1.0029	-2.4529	0.4688	0	-1.448	0.167	-1_x000D_ (-2.45, 0.47)	Age-standardized	2004-2007
21	Deaths	China	Both	Ischemic stroke	Diet high in red meat	4	3	2007	2011	2.9551	2.2325	3.6829	1	8.7653	0	2.96_x000D_ (2.23, 3.68)	Age-standardized	2007-2011
22	Deaths	China	Both	Ischemic stroke	Diet high in red meat	4	4	2011	2019	0.1691	0.0205	0.318	1	2.4122	0.028	0.17_x000D_ (0.02, 0.32)	Age-standardized	2011-2019
23	Deaths	China	Female	Ischemic stroke	Diet high in red meat	5	0	1990	1997	0.4714	0.1698	0.7738	1	3.3802	0.005	0.47_x000D_ (0.17, 0.77)	Age-standardized	1990-1997
24	Deaths	China	Female	Ischemic stroke	Diet high in red meat	5	1	1997	2004	3.4369	3.0741	3.801	1	20.777	0	3.44_x000D_ (3.07, 3.8)	Age-standardized	1997-2004
25	Deaths	China	Female	Ischemic stroke	Diet high in red meat	5	2	2004	2007	-1.9547	-3.8392	-0.0332	1	-2.1973	0.047	-1.95_x000D_ (-3.84, -0.03)	Age-standardized	2004-2007
26	Deaths	China	Female	Ischemic stroke	Diet high in red meat	5	3	2007	2011	1.3683	0.416	2.3296	1	3.1107	0.008	1.37_x000D_ (0.42, 2.33)	Age-standardized	2007-2011
27	Deaths	China	Female	Ischemic stroke	Diet high in red meat	5	4	2011	2015	-1.0203	-1.9145	-0.118	1	-2.4415	0.03	-1.02_x000D_ (-1.91, -0.12)	Age-standardized	2011-2015
28	Deaths	China	Female	Ischemic stroke	Diet high in red meat	5	5	2015	2019	0.7164	0.1283	1.3078	1	2.6336	0.021	0.72_x000D_ (0.13, 1.31)	Age-standardized	2015-2019
29	Deaths	China	Male	Ischemic stroke	Diet high in red meat	5	0	1990	1997	1.122	0.9014	1.3431	1	11.0366	0	1.12_x000D_ (0.9, 1.34)	Age-standardized	1990-1997
30	Deaths	China	Male	Ischemic stroke	Diet high in red meat	5	1	1997	2004	3.0679	2.8107	3.3257	1	26.1338	0	3.07_x000D_ (2.81, 3.33)	Age-standardized	1997-2004
31	Deaths	China	Male	Ischemic stroke	Diet high in red meat	5	2	2004	2007	0.008	-1.3879	1.4237	0	0.0123	0.99	0.01_x000D_ (-1.39, 1.42)	Age-standardized	2004-2007
32	Deaths	China	Male	Ischemic stroke	Diet high in red meat	5	3	2007	2011	4.4511	3.7542	5.1526	1	14.0547	0	4.45_x000D_ (3.75, 5.15)	Age-standardized	2007-2011
33	Deaths	China	Male	Ischemic stroke	Diet high in red meat	5	4	2011	2015	1.2431	0.5735	1.9171	1	4.022	0.001	1.24_x000D_ (0.57, 1.92)	Age-standardized	2011-2015
34	Deaths	China	Male	Ischemic stroke	Diet high in red meat	5	5	2015	2019	-0.6506	-1.0679	-0.2315	1	-3.3497	0.005	-0.65_x000D_ (-1.07, -0.23)	Age-standardized	2015-2019

## Sheet: Sheet3
		measure	location	sex	cause	rei	joinpoint	AAPC.Index	Start.Obs	End.Obs	AAPC	AAPC_LCI	AAPC_UCI	Significant_indicator	Test.Statistic	P.Value	AAPC_95CI	age
	1	DALYs	China	Both	Ischemic stroke	Diet high in red meat	5	Full Range	1990	2019	1.4004	1.2479	1.5532	Yes	18.1049	0	1.4_x000D_ (1.25, 1.55)	Age-standardized
	7	DALYs	China	Female	Ischemic stroke	Diet high in red meat	4	Full Range	1990	2019	1.0662	0.819	1.3139	Yes	8.4898	0	1.07_x000D_ (0.82, 1.31)	Age-standardized
	13	DALYs	China	Male	Ischemic stroke	Diet high in red meat	5	Full Range	1990	2019	1.6947	1.5229	1.8668	Yes	19.4818	0	1.69_x000D_ (1.52, 1.87)	Age-standardized
	19	Deaths	China	Both	Ischemic stroke	Diet high in red meat	4	Full Range	1990	2019	1.3342	1.1435	1.5253	Yes	13.7896	0	1.33_x000D_ (1.14, 1.53)	Age-standardized
	25	Deaths	China	Female	Ischemic stroke	Diet high in red meat	5	Full Range	1990	2019	0.8732	0.5961	1.151	Yes	6.1956	0	0.87_x000D_ (0.6, 1.15)	Age-standardized
	31	Deaths	China	Male	Ischemic stroke	Diet high in red meat	5	Full Range	1990	2019	1.6948	1.4932	1.8968	Yes	16.6007	0	1.69_x000D_ (1.49, 1.9)	Age-standardized
